# Supplementary material for: Anti-CTLA-4 treatment suppresses hepatocellular carcinoma growth through Th1-mediated cell cycle arrest and apoptosis
Source: PLoS One. 2024 Aug 6;19(8):e0305984. doi: 10.1371/journal.pone.0305984 (PMC11302986; doi:10.1371/journal.pone.0305984)
Supplement: S1 Raw data — (XLSX) [file pone.0305984.s006.xlsx]

## Sheet: Fig 1
(A)
MB49 tumor volume (mm3)
days	control							aCTLA-4
4	51.2	75.429	65.1655	60.025	45.5625	48.668	52.6965	38.7855	61.2255	51.9115	51.842	49.923	41.1845	66.0275
7	124.468	149.454	119.168	107.648	139.606	125.001	152.626	123.576	88.434	117.6	81.461	62.422	107.388	77.064
11	268.324	490.05	287.49	278.663	441.45	334.368	384.552	123.462	206.681	228.528	169.884	156.325	298.116	158.994
14	553.756	1229.39	672.525	474.624	1210.97	622.08	566.784	157.696	281.627	211.266	188.06	222.95	342.216	174.24
20	1093.75	2220.1	752.328	739.26	2397.69	930.236	1276.22	202.005	696.632	469.224	112.091	210.7	301.158	189.037
EMT6 tumor volume (mm3)
days	control					aCTLA-4
5	60	61.4	63.6	61	50.3	40.5	52	59.2	64.5	66.8
7	147.9	147.8	122.4	116.6	110.8	134.6	124	130.1	122.8	134
11	230.3	275.1	120.6	279.8	174.1	156.8	70.9	129.5	65.6	73.8
14	368.2	437.1	223	597.5	341	266.8	62.8	122.8	46.2	74.1
18	775	814.6	261.1	1038.2	705.5	375.5	73.2	48.6	12.2	16.2
CT26WT tumor volume (mm3)
days	control							aCTLA-4
5	31.2	38.3	39	56.3	26.6	25.3	38.3	33.1	34.2	28.5	34.3	35.6	35.4	37
8	50.9535	88.704	78.4195	86.4	45.387	59.048	97.2405	79.488	49.4325	61.364	94.8395	87.6365	58.725	59.7375
11	94.464	214.326	137.984	169.2	81.792	117.975	153.164	102.752	69.696	45.387	228.939	167.214	58.08	92.3355
14	113.568	396.303	300.672	245	151.2	188.012	219.7	92.3355	70.262	36.504	371.339	241.968	62.426	78.652
18	301.089	1007.19	380.8	568.575	256.608	444.36	451.156	10.816	76.2105	9.216	730.08	246.42	9.375	11.664
21	542.7	1627.65	579.483	873.254	383.268	795.706	1051.39	5	122.192	0	704.114	354.025	3.564	6.4
25	1188	3092.3	1164.87	1744.19	878.08	1533.67	1913.28	0	131.712	0	1376.5	396.9	0	1.7745
Hepa1-6 tumor volume (mm3)
days	control					aCTLA-4
5	88.75	97.5	61.2255	97.344	76.832	97.47	57.6	93.288	86.022	95.648
7	111.6	162.729	108	154.8	93.636	117	73.75	109.35	70.8295	93.312
10	335.962	204.8	146.853	279.3	151.2	131.072	121.086	126.711	106.434	120.094
14	349.83	262.132	180.336	399.424	167.445	107.217	123.008	101.439	104.976	105.593
(B)
Hepa1-6 tumor volume (mm3)
days	control								aCTLA-4								aCTLA-4+aCD4T								aCTLA-4+aCD8T
5	175.071	143.65	184.32	167.088	156.282	63.882	86.436	97.196	178.176	219.64	184.19	257.091	255.792	161.448	126	171.166	202.752	205.35	126.846	240.448	125.44	202.612	142.721	184.19	186.293	235.468	271.95	295.704	149.683	305.942	84.5325	108.16
8	393.354	423.774	555.131	250.47	364.863	139.15	269.115	130.05	625.698	705.672	441	439.002	505.4	395.136	193.842	193.842	484.438	516.096	319.41	498.525	289.688	317.9	382.925	499.452	347.894	469.8	499.023	525.742	167.445	446.218	97.344	98.838
11	630.403	753.768	851.472	468.512	605.052	167.4	272.281	209.137	1069.75	826.875	611.585	430.416	509.913	442.786	316.028	206.848	1122.5	1544.22	814.61	1061.47	663.335	1085.94	1096.66	1246.2	641.845	603.648	686.07	617.472	228.939	520.251	128.335	114.464
14	1032.26	1089.99	1262.14	806.31	736.622	292.896	242.592	181.8	968.202	765	689.585	562.856	442.786	387.2	224.264	161.472	1773.8	3521.81	1598.08	1935	1245.46	2268.7	2136.92	2009.64	928.464	831.464	762.528	734.472	439.002	525	116.614	117.975
18	1547.79	1361.65	1244.17	1217.88	842.754	326.095	252.761	185.4	406.272	618.212	380.894	392.673	436.364	230.868	154.422	171.166									982.288	915.712	871.2	647.764	484.416	484.563	103.518	106.641
21	1878.76	1530.84	1146.07	1211.48	804.65	312.188	288.684	243.648	192.821	166.464	293.327	284.752	171	165.888	141.332	79.233									939.87	940.8	689.585	672.28	575.159	379.456	110.412	74.536
(C)
Hepa1-6#12 tumor volume (mm3)
	control							aCTLA-4							aCTLA-4+aCD4T							aCTLA-4+aCD8T
4	76.832	65.664	82.8655	70	59.904	77.2475	90.584	70	70	81.792	95.648	55.225	57.6	67.228	78.7	55.2	68	67.6	57.7	75	82.9	80.4	76.7	72	73	72.6	69.6	94.1
7	115.182	111.925	127.832	121.838	184.96	114.873	167.088	117.6	116.964	157.696	131.196	94.08	156.6	109.35	101.9	95.5	107.2	111.4	88.8	151.2	106.4	115.7	106	119.2	149.9	107.4	90.8	165.5
11	231.184	294	139.552	190.512	274.4	154.905	181.8	90.0375	100.352	99.238	101.439	85.6745	156.325	97.344	282.4	234.4	165.3	197.6	249.3	406.8	139.4	123	82.5	80.4	153.2	69.6	71.7	134.9
15	268.192	350.349	136.458	231.184	328.05	186.434	237.917	71.944	66.25	62.426	109.242	48	180.918	70.886	386.5	637.1	400.1	404.6	507.1	640.8	225.3	127.1	102.6	87.9	235.7	65.2	136.5	83.8
18	294	379.456	101.124	298.442	383.292	240.448	249.275	44.5465	49.923	38.7855	92.4385	50.625	179.56	66.654	486	821.4	419.1	494.1	633.5	795.9	299.9	147.3	90	88.5	201.1	48.1	210.9	92.3

## Sheet: Fig 2
(B)
cell density (cells/mm2)
target	Day10 control								Day10 aCTLA-4								Day14 control								Day14 aCTLA-4
CD8	603.816	508.82	324.711	683.725	116.004	313.553	263.577	302.3	638.535	592.308	327.133	834.94	756.696	1884.73	945.668	907.956	1035.46	1507.55	1511.35	1083.36	1022.99	1231.82	1388.8	1725.1	1416.44	1394.12	1254.56	1631.77	1489.01	1855.69	2367.51	1450.63
CD4	199.731	226.096	290.96	200.037	269.601	279.725	170.979	142.113	330.985	665.492	592.189	874.77	691.981	1839.36	483.185	910.522	305.183	411.326	379.577	297.757	456.949	161.606	257.275	642.769	788.214	512.778	713.162	638.164	447.613	424.443	619.935	707.53
Foxp3	60.2308	47.4286	41.6477	34.6708	50.055	60.1514	73.8112	51.7915	20.0172	32.0969	19.0409	53.4285	29.7395	372.885	57.1437	45.0012	40.6705	79.9744	45.3058	82.045	92.5109	52.7435	79.991	101.265	147.902	90.2491	97.2032	69.5166	59.8457	61.9804	148.296	131.048
(C)
cell percentage (% of Lymphocytes)
target	Day10 control								Day10 aCTLA-4								Day14 control								Day14 aCTLA-4
CD4T	9.05	8.62	8.72	11.45	6.05	11.41	10.18	6.4	15.95	9.43	19.34	11.76	14.12	13.55	9.9	7.41	6.68	7.33	4.91	7.65	7.66	5.18	5.05	7.07	10.95	11.92	12.09	13.27	15.97	25.48	16.86	9.26
CD8T	18.84	15.78	21.68	13.24	30.97	16.97	26.41	31.9	28.5	39.12	20.99	34.37	31.95	15.35	15.41	27.82	26.14	35.79	29.27	31.93	37.99	37.32	34.39	24.28	25.16	31.01	20.3	30.04	27.57	21.87	26.64	37.2
NK	5.28	5.04	3.93	4.04	7.3	8.12	6.44	3.73	6.32	4.77	6.79	4.36	6.14	4.6	5.09	4.74	3.6	4.16	3.82	3.7	7.99	3.27	3.68	4.65	3.46	3.96	3.61	6.68	3.97	4.64	8.11	6.93
B	1.29	1.81	1.2	0.94	0.88	0.81	1.17	1.27	0.69	0.74	0.53	1.33	0.76	1.04	1.91	1.17	2.37	1.94	2.68	1.82	1.46	2.28	1.98	1.38	1.53	7.11	3.03	4.21	0.6	2.68	2.66	5.43
(D)
cell percentage (% of Lymphocytes)
target	Day10 control							Day10 aCTLA-4							Day14 control							Day14 aCTLA-4
Tbet	10.8253	5.94035	6.20359	5.35016	9.83562	7.24735	4.99576	13.7467	11.9397	9.60494	9.5438	10.6977	14.0903	15.2895	5.10007	8.70104	5.06683	5.158	7.56	6.966	4.326	13.158	8.808	14.9	21.108	15.232	12.37	11.4431
Gata3	0.114333	0.091988	0.115864	0.169948	0.131286	0.067417	0.069597	0.162565	0.205273	0.170595	0.079464	0.240734	0.217582	0.123692	0.076606	0.036199	0.036383	0.102	0.076	0.022	0.066	0.216	0.434	0.268	0.38	0.36	0.382	0.155954
RorgT	0.003465	0.018138	0.011168	0.008016	0.010791	0.004494	0.0087	0.011408	0.029894	0.017957	0.006113	0.071623	0.042516	0.034957	0.019152	0.009526	0.00383	0.034	0.01	0.004	0.002	0.018	0.024	0.044	0.06	0.022	0.054	0.028355
Foxp3	1.87957	2.22715	3.18555	2.65985	1.89735	1.97532	2.99485	1.16077	1.34325	1.33782	0.876138	1.93582	1.19045	1.13743	2.60653	1.5775	1.42277	1.932	3.238	1.382	1.48	2.68	2.5	1.762	2.798	2.262	3.166	2.69906
(E)
IFN-g producing cell percentage (% of Lymphocytes)
target	Day10 control								Day10 aCTLA-4								Day14 control								Day14 aCTLA-4
CD4T	8.95	12.24	14.53	17.03	13.19	15.09	17.99	7.61	11.8	13	9.68	10.54	11.79	9.36	8.35	10.44	25.17	16.97	30.39	18.76	19.48	27.43	19.59	12.63	21.48	22.92	20.61	20.58	32.54	41.93	24.18	16.86
CD8T	22.51	24.65	25.64	21.69	35.13	15.09	34.98	32.04	28.33	43.34	26.02	44.99	34.26	24.3	23.26	37.84	41.54	49.59	41.99	44.11	40.63	56.51	50.94	37.96	39.13	38.57	25.36	30.94	29.65	21.88	28.2	43.44

## Sheet: Fig 3
(C)
tumor volume (mm3)
days	Hepa1-6#12_control								Hepa1-6#12_aCTLA-4								Hepa1-6#12_B2m KO_control								Hepa1-6#12_B2m KO_aCTLA-4
5	197.751	123.3	102.8	105.6	157.9	149.4	118.9	126.6	120.6	100.6	192.3	120.3	160.4	128.7	117.8	136.6	150.9	168.3	149.9	118.7	134.1	137.3	131.1	122.7	164.1	132.1	123.8	154.9	138.9	126.2	125.9	146
8	217.7	169	161.2	167.7	179.6	159.7	185.9	178.6	120.1	104	154.8	106.6	223	210.2	125	145.4	137.7	133.2	137.2	121.8	114.9	161.8	161.2	167.2	128.8	91.3	104.3	107.9	109.8	107.9	95.6	110.4
11	287.8	302.4	182.6	215.1	197.6	299.9	235.2	313.6	121.8	106	142.2	140.3	334.7	239.6	112.7	162.7	207.1	169.1	242.6	175.7	144.9	168.7	196	226.6	124.5	89.9	87.1	109.7	116.1	132.1	109.8	121
15	458.8	384.6	257.4	401.4	238.5	366.9	467.2	546.8	124.2	116.6	145.4	142.2	316.8	290.3	138.4	190.4	304.2	323.2	309.3	295.1	264.7	322.5	337.6	440.4	93.3	77.5	71.3	84.6	82.9	143.4	84.3	98.7
(D)
tumor volume (mm3)
days	Hepa1-6#12_control							Hepa1-6#12_aCTLA-4							Hepa1-6#12_MHC-II KO_control							Hepa1-6#12_MHC-II KO_aCTLA-4
5	97.9263	91.9458	82.2759	72.9372	102.135	81.5117	111.079	110.033	114.008	91.4756	74.6463	71.7847	93.1812	91.4883	65.7177	71.2585	60.4982	78.4257	55.7773	68.327	89.7942	61.5207	83.794	73.9184	85.7244	66.0972	59.1591	56.5312
8	162.7	186.5	131.1	150.8	173	157.1	143.4	107.9	184.2	125.1	86.2	95.6	113.7	142.7	142.2	151.2	117.6	161.8	87.1	115	222	86	154.2	122.5	86	90.4	76.8	66.8
12	186.5	274.6	160.2	176.7	207	204.8	217.7	122.5	213.4	139.6	86.5	94.8	132.9	163.7	200.7	221.8	196.5	168.7	117.6	180.7	262.6	104.3	213.4	136.1	94.8	75	80.6	54.7
15	213.2	264.7	186.5	185.4	224.3	272	306.6	88.7	221.2	144.5	94.1	83.8	141	118	252.4	237.9	230.9	194.4	152.1	160	279.8	102.3	222.2	146.3	93.8	92.7	93.3	65.2
18	226.5	458.4	208.1	362	352.3	296.4	317.8	75.5	215	154.8	96.2	93.8	105	121	262.1	236.6	338	255.9	147.6	184.2	374.2	151.6	279.8	196.2	143.7	106.7	62.9	75.6
22	262.6	571.3	236.9	337.7	346.8	421.2	406.5	44.8	194.1	184.6	105.1	92.5	96.8	92.7	327.7	286.7	392.7	364.8	142.7	210.9	349.4	162.7	172.1	212.3	134	106.6	71.9	77.5

## Sheet: Fig 4
(A)
Hepa1-6#12 tumor volume (mm3)
days	control							aCTLA-4								aIFN-g								combination
4	69.12	59.248	63.7875	90.396	67.8375	60.75	73.2305	78.03	59.248	66.27	51.156	55.47	71.424	74.431	80	76.7295	56.144	67.968	78.4195	66.0275	78.75	72.576	59.248	65.596	58.19	59.168	85.6745	67.968	58.725	86.2125	62.9565
7	147.456	127.832	127.832	153.6	167.214	83.232	151.838	112.694	105.966	95.2875	91.035	58.08	116.964	109.8	130.537	134.018	111.328	108.192	164.836	109.35	139.425	158.76	110.412	125.023	123.462	148.016	169.016	215.622	103.488	150.282	171.396
11	271.483	198.575	196.608	213.16	208.738	120.328	254.634	116.614	137.312	91.2925	123.872	66.25	121.835	108.192	134.018	268.192	242.55	196	240.825	177.45	205.8	342.216	189.584	302.872	299.414	247.808	321.048	352.776	157.696	405.769	230.688
14	410.504	255.873	264.652	312.188	238.05	127.449	337.014	112.694	120.05	86.528	130.144	63.75	135.816	135.759	135.759	490.852	349.83	230.909	250.47	234.484	376.491	683.55	334.036	332.186	695.75	391.682	620.626	647.496	146.072	578.656	294.029
(C)
cell density (cells/mm2)
target	control						aCTLA-4						aIFN-g						combination
CD8	457.032	245.585	564.479	653.227	355.764	980.436	1065.17	504.85	998.879	583.994	1163.21	727.12	512.434	599.241	966.386	309.579	1067.96	473.743	1059.18	683.692	517.287	457.708	417.037	1032.28
CD4	252.519	344.225	189.667	231.663	287.604	233.085	521.871	707.195	496.043	537.423	610.75	577.308	276.318	200.328	403.282	196.415	295.967	224.642	456.07	412.946	395.35	310.484	422.574	322.64
Foxp3	24.6243	25.3433	25.5807	20.827	46.2764	22.4491	30.7261	32.9628	33.1557	16.4296	26.4257	23.8214	28.4585	62.7744	61.4538	22.7197	38.3865	52.4193	22.7828	42.0342	40.2642	31.4211	34.3186	26.7691

## Sheet: Fig 5
(A)
cell viability (%)
non-treated				IFN-g
87.0542	108.801	111.847	92.2981	62.2614	79.304	86.7843	76.9134
(B)
cell cycle (%of cells)
cell cycle	non-treated				IFN-g
G0G1	43.11	44.34	42.89	40.81	26.23	27.02	25.98	28.22
S	30.71	28.97	30.2	30.79	37.71	39.39	38.09	39.62
G2M	11.34	12.27	12.27	12.23	17.62	14.74	17.01	14.23
(C)
apoptotic cells (%)
non-treated				IFN-g
2.2	1.17	1.42	1.33	2.54	2.29	2.44	2.26

## Sheet: S1
(C)
cell density (cells/mm2)
target	Day10 control					Day10 aCTLA-4					Day14 control					Day14 aCTLA-4
CD8	1098.1	563.03	494.764	209.32	2010.96	3826.24	4352.9	2933.31	7057.65	1959.91	2437.34	2206.67	2657.01	630.451	2939.41	1396.55	3010.65	1702	1012.94	1862.72
CD4	370.807	113.91	118.634	98.3026	532.621	5632.23	2652.03	2773	8940.41	1794.99	595.862	502.94	694.015	163.948	403.005	1109.62	707.858	856.802	927.259	1191.01
Foxp3	184.14	66.6523	63.7802	23.0397	119.994	1012.28	282.177	188.657	1559.2	145.196	143.242	111.776	72.7806	45.0867	103.945	185.118	115.565	192.717	172.102	187.319
(D)
cell percentage (% of Lymphocytes)
target	Day10 control					Day10 aCTLA-4					Day14 control					Day14 aCTLA-4
CD4T	12.91	8.68	12.52	9.98	9.36	24.08	20.9	25.27	22.09	24.72	13.71	6.15	16.17	11.69	11.58	18.45	26.95	22.36	17.74	15.83
CD8T	33.57	34.87	41.37	29.31	38.86	35.08	31.08	38.74	45.81	39.59	41.24	52.88	37	47.4	42.57	32.21	27.98	35.95	27.51	28.43
NK	13.37	12.11	12.11	12.52	10.02	6.14	8.41	6.85	5.2	5.87	4.38	5.98	5.02	5.72	4.92	4.86	4.56	4.31	6.53	6.36
B	1.2	1.25	0.7	1.71	1	1.18	0.92	1.36	0.9	1.56	0.77	0.88	1.49	1.37	2.29	1.46	1.57	0.7	1.32	1.29
target	Day10 control					Day10 aCTLA-4					Day14 control					Day14 aCTLA-4
CD4Tconv	7.05	5.49	9.09	5.89	6.95	21.47	16.46	21.92	19.39	21.73	11.61	4.62	13.12	8.95	7.79	15.58	23.22	18.02	15.07	12.82
Treg	5.86	3.19	3.43	4.09	2.41	2.61	4.44	3.35	2.7	2.99	2.1	1.53	3.05	2.74	3.79	2.87	3.73	4.34	2.67	3.01
(E)
IFN-g producing cell percentage (% of Lymphocytes)
target	Day10 control					Day10 aCTLA-4					Day14 control					Day14 aCTLA-4
CD4T	12.1	13.72	19.03	16.13	20.27	30.14	27.97	32.68	28.55	27.29	27.57	18.61	25.92	17.92	19.35	26.83	30.55	28.11	24.43	23.73
CD8T	28.11	30.74	30.47	26.69	34.02	27.68	24.36	29.64	35.36	27.53	36.01	42.84	31.59	36.01	40.77	21.6	20.55	24	23.91	23.98

## Sheet: S2
(A)
Hepa1-6#12 tumor volume (mm3)
days	control								aCTLA-4								aIFN-g								combination
11	271.483	198.575	196.608	213.16	208.738	120.328		254.634	116.614	137.312	91.2925	123.872	66.25	121.835	108.192	134.018	268.192	242.55	196	240.825	177.45	205.8	342.216	189.584	302.872	299.414	247.808	321.048	352.776	157.696	405.769	230.688

## Sheet: S3
(B)
cell percentage (% of CD45+ cells)
target	Day10 control							Day10 aCTLA-4							Day14 control							Day14 aCTLA-4
Eosinophil	22.3278	24.7683	26.788	34.956	31.5528	24.2904	18.7192	25.0342	37.9509	31.8185	33.5823	45.8407	42.0868	18.6497	20.8221	17.2781	26.32	23.3753	18.5906	23.3065	28.1074	39.5041	33.8204	35.2061	30.1764	25.1164	28.667	23.3065
Mo-MDSC	8.23831	7.59819	11.3167	12.0499	9.19276	7.08401	8.17109	7.71565	11.1055	11.0063	12.2887	5.79135	6.80606	6.4176	4.41275	5.6574	12.7317	4.52941	5.19347	4.85704	10.539	9.76789	12.0706	12.5033	8.4925	11.0427	8.26036	4.85704
Gr-MDSC	27.1121	22.6712	20.7962	20.3754	22.4534	23.2765	25.3601	23.1936	22.4545	22.0259	25.1142	20.1847	21.9021	18.2894	17.3487	22.8767	22.3778	22.4097	22.0171	19.8083	16.5624	15.5068	18.4828	18.554	15.4981	18.3875	16.989	19.8083
Macrophage	12.5959	11.699	12.6505	10.4928	10.173	12.4337	11.8049	6.58197	6.50463	6.77847	5.01417	7.81516	5.30879	12.1714	13.5101	11.3047	9.7152	13.6815	9.60256	8.30671	11.885	10.9356	9.90969	8.13932	13.23	12.1038	9.54147	8.30671
M1-macrophage	0.353404	0.043342	0.563502	0.140037	0.306759	0.156755	0.093346	0.366777	0.156698	0.390104	0.24004	0.090021	0.173403	0.223333	0.283338	0.726328	0.745407	0.440493	0.383367	0.62265	0.376107	0.518145	0.178706	0.185778	0.133964	0.209516	0.367953	0.642585
M2-macrophage	4.46423	6.16457	5.39495	4.69125	4.67474	5.04953	5.79077	1.59381	2.60719	1.79048	1.88031	3.17074	1.83407	1.73667	4.86531	4.14088	2.58462	3.93805	4.48276	2.99398	3.12412	5.43243	6.58977	5.96489	4.11838	8.28095	6.82645	3.47239
(C)
Hepa1-6#12 tumor volume (mm3)
days	control							aCTLA-4							aCD193							combination
4	69.828	83.75	94.64	71.656	88.4835	64.512	74.431	67.228	73.008	87.88	62.422	84.7	96.9105	71.25	70.227	60.7475	64.827	87.6365	60.016	77.2475	88.4835	67.228	68.85	62.9565	62.422	72.828	76.7295	99.7195
8	130.075	192.238	167.445	155.682	173.225	98.784	162.729	73.75	88.434	106.171	86.4	108.9	119.556	85.6745	150.282	117.6	134.54	142.97	91.936	178.596	147.6	113.132	91.6735	60.7475	81.9315	126	98.3125	116.964
11	173.026	347.733	303.24	216.763	238.464	190.782	213.227	51.6375	79.233	105.056	138.384	127.056	137.984	66.816	166.093	229.147	167.706	252.486	122.513	265.586	242.811	115.351	83.232	56.7	96.8	135	111.012	127.056
14	196.463	394.944	313.6	349.648	255.881	185.679	256.608	59.643	83.232	133.12	102.5	156.325	167.4	63.48	210.495	372.6	190.44	240.318	178.176	323.13	273.8	104.284	100.602	50.274	95.648	131.4	98.3125	128.335
18	240.944	402.04	397.375	479.232	351.014	209.202	284.592	42.527	95.506	113.49	92.697	145.408	163.724	53.802	227.812	351.959	212.544	320.339	181.675	382.925	451.497	90.396	84.5325	57.132	86.2125	145.119	129.6	135.759
22	282.906	468.512	521.324	515	401.157	225.504	329.252	39.5035	36.982	75.712	66.27	152.1	158.4	41.1845	259.002	380.208	254.144	314.237	210.392	455.457	589.837	64.512	64.061	35.301	48.6	140.4	148.838	127.008

## Sheet: S4
(C)
mature blood vessel (%of area)
target	control						aCTLA-4						aIFN-g						combination
CD31 covered by NG2	5.58	4.25	2.73	5.76	4.03	5.06	5.1	2.55	3.92	2.62	3.33	1.96	3.99	4.44	4.27	3.48	2.31	3.2	3.04	3.65	4.19	3.45	5.95	4.9
CD31 covered by aSMA	3.77	2.58	1.74	2.96	1.94	2.41	3.39	1.33	1.79	1.51	2.19	1.67	1.58	0.95	0.87	2.64	2.08	2.15	1.76	1.89	2.95	1.72	2.6	2.68

## Sheet: S5
(A)
cell viability (%)
non-treated				IFN-g
86.544	86.066	128.705	98.6855	75.9321	68.9531	64.0774	24.5937
